# Supplementary material for: Single nucleotide polymorphisms that differentiate two subpopulations of Salmonella enteritidis within phage type
Source: BMC Res Notes. 2011 Sep 26;4:369. doi: 10.1186/1756-0500-4-369 (PMC3220660; doi:10.1186/1756-0500-4-369)
Supplement: Additional file 1 — Single nucleotide polymorphisms (SNPs) of Salmonella enterica subsp. I serovar Enteritidis PT13a that differentiate subpopulations within variant pathotypes. This file is a searchable spreadsheet that lists each confirmed SNP according to its location in reference strain Salmonella enterica subsp. enterica serovar str. P125109NC_011294 (GenBank AM933172). An investigator can type in a gene name or label under the "find" function under "Edit" in Word Excel to see if the gene they are interested in contains a SNP. Column headings indicate specific information about each SNP, including if it is synonymous or non-synonymous. This is the file that will be updated in the event errors or additions are reported or discovered within the database. [file 1756-0500-4-369-S1.XLSX]

## Sheet: Genetic shift MAUVE
aNotes (name of flanking genes for region compared between SEN and STM)							MAUVE alignment results
(speF through galE) STM insert; single event; STM0713 to STM0715; STM0713 and 0714 ygbK and ybgL, lactam utilization.								single
(STM1882 yebG through STM1869) SEN insert; single event; phage-related: present nearly entirely in Dublin; partially present in Choleraesuis and other serotypes; complicated alignment with many gaps; contains STY2003 unknown function; STY2004 yjcS hydrolase; host specificity factor J; phage related genes; close to Gifsy-2 prophage tail assembly protein of Choleraesuis (SC0999). Has SC2614, Gifsy-…								single
(STM1678 through STM1635) SEN insert not in other serotypes; This appears to be the SEN 1469621 to 1475056 specific region that is not in Gallinarum. It contains ydaO linked sdf1 region. Flanking STM genes to the Enteritidis sdf1 unique region are STM 1654 ydaO and STM1653. Contains STY2057-STY2050 phage related genes, STY2054A mokW and STY2054 cell-killing mok/hok toxin/antitoxin system.								single
(ygcB through barA) Phage-related: Four events are noted. Events 1 and 2 occurred in SEN, 3 and 4 in STM. Event lengths are 596bp (SEN 2978057-2978652), 7006bp (SEN 2984562-2991567), 1,936bp (STMLT2 3094299 to 3096234), and 736bp (STM 3102144 to 3102863), respectively. Events 1 and 3 are related; briefly, the event 1 region in SEN is "condensed" compared to event 3 of STM, so the region in SEN is…								four
(yaeL to STM0328) STM has an insert of 32,675bp (STM 311178 to 339237), but within that insert, SEN retains some shared sequence. Starts with STM0272(clpB); STM0284, Shiga-lke toxin A subunit; STM0291, RhsD of E. coli. This is not a phage scar in SEN. NCBI blast with SEN sequence of 6,155bp delta region indicates Rhs of Choleraesuis (SC0284 present). There are many uncharacterized putative protei…								single
(lpxH through cstA) STM insert; single event. STM 629355 to 636763 is absent in SEN. Region contains STM0571 (putative protein) and STM0572, a putative phosphosugar isomerase similar to E. coli AAC76396.1.								single
(potG through yjbZ) Fels 1 bacteriophage in STM; four events, two inserts in STM and two in SEN. STM event 1 contains Fels-1 proteins, some of which are STM0909, 0910; STM0888 and 0889 artM and artQ (arginine transport); phage tail proteins; host specificity factors. STM event 2 contains STM0935 poxB pyruvate dehydrogenase; STM0936 HCP oxidoreductase; .SEN event 3 ( 3151bp) contains SC0889 ltaA L…								four
(ycaQ through STM1053) STM insert; single event. Phage Gifsy-2 in STM.								single
(STM1787 through ychJ) Used MegAlign: Two events, one a difference in sequence the other is an insert in SEN. Event 1 SEN 1363545 to 1364105 is different from STM sequence in same region. May involve small deletion affecting gene similar to Typhi STY1293, hypothetical protein, which is 388bp downstream to elongation factor Tu; Event 2, from SEN 1331255 to 1333705 shows that SC1780, 1779 are missi…							na	two
(astB through STM1252) Insert in SEN; single event; In Choleraesuis, Dublin and others; Has SC1309 ydiJ Zinc-conting alcohol dehydrogenase; SC1310 ydjI ketose-bisphosphate aldolase, class-II; SC1306 glycoside hydrolase; SC1307 ydjL Zn containing alcohol dehydrogenase; no phage genes noted.								single
(fruA to yojN) STM insert; single event; phage-related. Absent in Dublin and Choleraesuis. Present in Heidelberg, Group B 5-, and one Saintpaul. Contains STM2228 yejM hydrolase; STM2230.1c DNA polymerase V subunit (peptidase UmuD; SOS mutagenesis; error-prone repair). Contains STM2228 to 2240, including STM2231 msgA ssrB-regulated virulence factor; STM2232 oafA, O-antigen 5 acetylation of the O-a…								single
(STM2575 through yfiE) STM insert; single event; phage-related. Phage Gifsy-1 in STM.								single
(smpB through ygaE) Phage Fels-2 in S. enteritidis PT13a/PT8 lineage and in S. typhimurium; not in S. enteritidis PT4.								single
(tdcE through yraL) Two events, both inserts in STM. Event 1 STM 3414073 to 3414777 (705bp); intergenic region between STM3245 tdcA amino acid degradation regulator and STM3246 garK glycerate kinase I. Event 2 is STM 3420200 to 3427594 (7,395bp); contains STM3250 garD galactarate dehydrogenase; STM3251 putative sugar kinase. Lacking in Heidelberg, 1 strain of Newport, Choleraesuis, Agona, Kentuck…								two
(yicL through STM3792) Insert in STM; single event; contains STM3777 unknown protein; STM3778 helix-turn-helix DNA-binding protein; STM3779 PTS system protein HPr phosphotransferase system HPr protein. Present in Saintpaul SARA 23, absent in SARA 29; Present in Newport SL254, absent in Newport SL317; absent in Dublin. Interesting serotype/strain single event variable region.								single
(yieP through rho) Used MegAlign rather than MAUVE: Event 1, insert in STM rRNA-23sribosomal; Event 2, insert in SEN rRNA-5s ribosomal RNA; Event 3, 1 bp insert in SEN aggatttttttttTgg, STM3897 yifA negatively regulates the transcription of the flagellar master operon flhDC by binding to the upstream region of the operon; Event 4, 1 bp insert STM catcacatcCtgggg, rRNA-23s ribosomal RNA; Event 5, …								six
(ego to aceB) SEN insert; single event; in Dublin, Paratyphi, Typhi. Contains STY3762 GntR family regulatory protein similar to Rhizobium meliloti probably rhizopine catabolism protein MocR and STY3763 alanine racemase.								single
(aceB through uvrA) Three events. Two STM inserts, one SEN insert. STM event 1 is 18,743bp. STM event 2 is 1,081bp. STM event 1 contains STM4198 to STM4218 and these are phage/phage-like/pro-phage genes. STM event 2 contains STM4195 Na+-dependent transporter. SEN event 3 is 4,581bp and contains STY4410 yjbC pseudouridine synthase; STY4411yjbD; STY4412 deoR family regulatory protein; STY4413 yxeH.								three
(msrA through treB) STM insert; single event; STM 4657801 to 4681301; in Saintpaul and Agona and monoflagellated 5-; contains STM4423 DNA-binding protein; STM4424.S putative endonuclease; STM4416 mpl putative ligase; STM4417 transcriptional regulator; STM4433 virulence factor myo-inositol 2-dehydrogenase; STM4434 transport protein;								single
(yjgP through STM4510) Three insert events, two in STM, one in SEN. STM event 1 is 21,353bp and STM event 2 is 1,294bp. STM event 1 contains STM4488 putative prophage integrase and STM4489 DNA helicase putative frameshift suprressor. STM event 2 contains STM4503 putative inner membrane protein. SEN event 3 is 14,971bp. There are 5 ORF > 200bp in this region; (i) STY4837 sefB fimbial chaperone; (i…								three

## Sheet: 250 SNPs that pathotype
Additional File 1. Single nucleotide polymorphisms (SNPs) of Salmonella enterica subsp. I serovar Enteritidis PT13a That Differentiate Subpopulations With Variant Pathotypesa
SNP Locationb, c	dbSNP NCBI Assay nunber	Confirmed by pyrosequencing	PT13a strain with SNP d	Salmonella Enteritidis Gene Annotation	Other Salmonella enterica Annotationd	Gene Name	Salmonella enterica Link	nucleotide substitution (PT4/PT13a)	amino acid substitution (PT4 to PT13a)	class of substitution d	KEGG pathway	Other Information
Large Virulence Plasmid SNPs, confirmed to differentiate PT13a 21046 from PT13a 21027 and reference PT4 S. Enteritidis
4958	ss159831017	na	21046	na	pSLT008-009	srgC-rck	na	T/C	intergenic	na	---	---
19260	ss159831018	na	21046	na	pSLT026-027	pSLT026-ccdA	na	A/G	intergenic	na	---	---
38977	ss159831019	na	21046	na	pSLT047-048	pSLT047-tldA	na	G/T	intergenic	na	---	---
Chromosomal SNPs confirmed by sequencing to differentiate PT13a 21027 (highlighted in gray) from PT 13a 21046
74552	ss153929104	yes	21027	SEN0065	STM0064	dapB	CAR31655.1	G/A	AA asp to asn 263	ap to np	00300	reduces 2,3-dihydrodipicolinate to 2,3,4,5-tetrahydrodipicolinate in lysine and diaminopimelate biosynthesis
82917	ss153929758	yes	21046	SEN0072	STM0071	caiC	CAR31661.1	C/T	AA val to ile 258	nn to nn	---	AMP-binding enzyme;L-carnitine production
95090	ss142459090	yes	21046	SEN0083-0084	STM0083-0084	none	na	A/G	intergenic	na	---	---
95192	ss142459091	yes	21046	SEN0083-0084	STM0083-0084	none	na	G/A	intergenic	na	---	---
129592	ss141096998	yes	21046	SEN0112	STM0111	leuC	CAR31701.1	C/T	synonymous	na	00290	valine, leucine and isoleucine biosynthesis
186989	ss142459106	yes	21027	SEN0161-0162	STM0157-0158	yacH-acnB	na	T/G	intergenic	na	---	---
196607	ss153929107	yes	21027	SEN0170	STM0165	speD	CAR31758.1	T/C	AA thr to ala 55	np to nn	00271, 00220	spermidine biosynthesis from putrescine
204450	ss153929760	yes	21046	SEN0177	STM0172	yadG	CAR31765.1	G/A	AA gly to ser 166	nn to np	02010	ABC-type multidrug transport system
226922	ss153929762	yes	21046	SEN0196	SeAg_B0227	fhuA	CAR31784.1	C/T	AA TER at gln 470	np to TER	---	ferrichrome-iron receptor, colicin M, and phages; pseudogene
237853	ss153929109	yes	21027	SEN0205	STM0200	stfG	CAR31793.1	A/C	AA thr to pro 98	np to nn	02010	High-affiinity transport of Fe (3+) ferrichrome
241034	ss141100738	yes	21027	SEN0208	STM0203	yadQ	CAR31796.1	G/A	synonymous	na	---	chloride channel protein important for extreme acid resistance
255011	ss141100740	yes	21027	SEN0219	STM0213	dapD	CAR31807.1	A/G	synonymous	na	00300	2,3,4,5-tetrahydropyridine-2-carboxylate N-succinyltransferase
267017	ss141096999	yes	21046	SEN0230	STM0223	yaeL	CAR31818.1	G/A	synonymous	na	---	zinc metallopeptidase
304365	ss153929764	yes	21046	SEN0261	STM0259	yafE	CAR31848.1	G/A	AA ala to thr 101	nn to np	00620	menaquinone/biotin biosynthesis
351933	ss141100742	yes	21027	SEN0311	STM0328.s	none	CAR31897.1	G/A	synonymous	na	---	permease
393529	ss153929111	no	21027	SEN0347	STM0364	foxA	CAR31933.1	Del G/-	DEL 1 bp	Del	---	ferrioxamine receptor
399525	ss141100744	yes	21027	SEN0353	STM0370	prpD	CAR31939.1	C/T	synonymous	na	00790, 00500	2-methylcitrate dehydratase; propionate catabolism
401171	ss153929113	yes	21027	SEN0354	STM0371	prpE	CAR31940.1	C/G	AA arg to gly 60	bp+ to nn	00640	forms propionyl-CoA from propionate
466363	ss153929766	yes	21046	SEN0416	STM0434	apbA	CAR32002.1	C/T	AA ser to asn 237	np to np	00770	Pantothenate and CoA biosynthesis
505777	ss153929768	yes	21046	SEN0450	STM0469	rpmE2	CAR32036.1	C/A	AA ser to arg 18	np to bp+	03010	50S ribosomal protein L31 type B
513535	ss153929115	yes	21027	SEN0458	STM0477	acrR	CAR32044.1	A/G	AA ser to gly 137	np to nn	---	regulates acrAB operon; TetR/AcrR family (dephalothin and cephaloridine)
533246	ss153929117	yes	21027	SEN0475	STM0494	ushA	CAR32061.1	T/G	AA asp to glu 41	ap to ap	00760, 00230, 00240	nicotinate/nicoinamide/purine/pyrimidine metabolism;
562921	ss153929770	yes	21046	SEN0503	STM0522	allP	CAR32088.1	C/T	AA ala to val 268	nn to nn	---	Cytosine/uracil/thiamine/allantoin permeases
565589	ss153929119	yes	21027	SEN0505	STM0524	ybbY	CAR32090.1	T/C	AA pro to leu 238	nn to nn	---	purine permease
633202	ss141097001	yes	21046	SEN0569	STM0600	cstA	CAR32157.1	C/T	synonymous	na	---	carbon starvation protein
643964	ss153929772	yes	21046	SEN0578	STM0609	ahpF	CAR32166.1	C/A	AA asp to glu 281	ap to ap	---	protects DNA from alkyl hydroperoxides
661305	ss141100746	yes	21027	SEN0594	STM0625	dpiB	CAR32182.1	G/T	synonymous	na	02020	sensory histidine kinase; regulation of cit operon and plasmid inheritance genes
664020	ss142459107	yes	21027	SEN0596-0597	STM0627-0628	dcuC-pagP	na	C/T	intergenic	na	---	---
684875	ss141097004	yes	21046	SEN0619	STM0650	uxaA	CAR32207.1	C/A	synonymous	na	00040	pentose and glucuronate interconversions
696522	ss153929774	yes	21046	SEN0629	STM0660	pseudo	na	G/A	AA arg to cys 288	bp to np	---	pseudogene in SEN after AA 171
716869	ss142459108	yes	21027	SEN0648-0649	STM0684-0685	nagB-nagE	na	T/C	intergenic	na	---	---
721398	ss142459109	yes	21027	SEN0650-0651	STM0686-0687	glnS-ybfM	na	C/T	intergenic	na	---	---
789332	ss141097005	yes	21046	SEN0712	STM0767	dcoA-2	CAR31646.1	C/T	synonymous	na	---	pseudogene in STM; biotin requiring enzyme; forms oxaloacetate from pyruvate and CO2; repeated at 63302-66643 and complement 3400450 to 3403870
789335	ss141097007	yes	21046	SEN0712	STM0767	dcoA-2	CAR31646.1	T/G	synonymous	na	---	pseudogene in STM; biotin requiring enzyme; forms oxaloacetate from pyruvate and CO2; repeated at 63302-66643 and complement 3400450 to 3403871
789347	ss141097010	yes	21046	SEN0712	STM0767	dcoA-2	CAR31646.1	T/C	synonymous	na	---	pseudogene in STM; biotin requiring enzyme; forms oxaloacetate from pyruvate and CO2; repeated at 63302-66643 and complement 3400450 to 3403872
789359	ss141097012	yes	21046	SEN0712	STM0767	dcoA-2	CAR31646.1	C/T	synonymous	na	---	pseudogene in STM; biotin requiring enzyme; forms oxaloacetate from pyruvate and CO2; repeated at 63302-66643 and complement 3400450 to 3403873
789362	ss141097014	yes	21046	SEN0712	STM0767	dcoA-2	CAR31646.1	T/C	synonymous	na	---	pseudogene in STM; biotin requiring enzyme; forms oxaloacetate from pyruvate and CO2; repeated at 63302-66643 and complement 3400450 to 3403874
789389	ss141100748	yes	21027	SEN0712	STM0767	dcoA-2	CAR31646.1	T/C	synonymous	na	---	pseudogene in STM; biotin requiring enzyme; forms oxaloacetate from pyruvate and CO2; repeated at 63302-66643 and complement 3400450 to 3403874
789488	ss141100750	yes	21027	SEN0712	STM0767	dcoA-2	CAR31646.1	G/C	synonymous	na	---	pseudogene in STM; biotin requiring enzyme; forms oxaloacetate from pyruvate and CO2; repeated at 63302-66643 and complement 3400450 to 3403875
789503	ss141100752	yes	21027	SEN0712	STM0767	dcoA-2	CAR31646.1	C/G	synonymous	na	---	pseudogene in STM; biotin requiring enzyme; forms oxaloacetate from pyruvate and CO2; repeated at 63302-66643 and complement 3400450 to 3403876
789512	ss141101249	yes	21027	SEN0712	STM0767	dcoA-2	CAR31646.1	A/G	synonymous	na	---	pseudogene in STM; biotin requiring enzyme; forms oxaloacetate from pyruvate and CO2; repeated at 63302-66643 and complement 3400450 to 3403877
799987	ss153929121	yes	21027	SEN0721	STM0776	galE	CAR32307.1	T/A	AA lys to asn 253	bp to np	00052, 00520	UDP-glucose 4-epimerase; galactose and nucleotide sugars metabolism
818905	ss153929776	yes	21046	SEN0738	STM0793	bioA	CAR32324.1	C/T	AA asp to asn 110	ap to np	00780	biotin metabolism
831768	ss153929123	yes	21027	SEN0751	STM0805	moaD	CAR32336.1	C/A	AA phe to leu 9	nn to nn	---	biosynthesis of the molybdenum cofactor
833026	ss153929778	yes	21046	SEN0753	STM0807	ybhL	CAR32338.1	T/C	AA phe to leu 178	nn to nn	---	poorly characterized
838275	ss142459092	yes	21046	SEN0759-0760	STM0813-0814	ybhP-ybhQ	na	G/A	intergenic	na	---	---
883330	ss153929780	yes	21046	SEN0798	STM0852	yliG	CAR32381.1	C/A	AA arg to leu 139	bp+ to nn	---	2-methylthioadenine synthetase: RNA binding; catalytic activity; iron-sulfur cluster binding
900607	ss141097015	yes	21046	SEN0814	STM0868	deoR	CAR32397.1	G/A	synonymous	na	---	putative transport protein/regulator
909178	ss141101251	yes	21027	SEN0824	STM0878	potG	CAR32407.1	G/T	synonymous	na		putrescine transport ATP-binding protein
920824	ss142459110	yes	21027	SEN0836-0837	STM0891-0892	artP-ybjP	na	G/A	intergenic	na	---	---
937016	ss141101253	yes	21027	SEN0850	STM0942	yjbZ	CAR32433.1	C/T	synonymous	na	---	macrolide export
1019733	ss153929125	yes	21027	SEN0917	STM1053	none	CAR32501.1	T/G	AA glu to ala 109	ap to nn	---	poorly characterized
1035179	ss153929127	yes	21027	SEN0930	STM1065	ymbA	CAR32513.1	C/T	AA ala to val 169	nn to nn	---	poorly characterized
1035267	ss142459093	yes	21046	SEN0930-0931	STM1065-1066	ymbA-rmf	na	A/G	intergenic	na	---	---
1095448	ss141114828	yes	21027	SEN0989	STM1128	putP	CAR32573.1	G/T	AA TER at cys 120	np to TER	---	Na+/proline symporter
1099079	ss153929131	no	21027	SEN0992	STM1131	kdgM	CAR32576.1	Del A/-	DEL 1 bp	Del	---	oligogalacturonate-specific porin protein; pectin secretion?
1126845	ss142459111	yes	21027	SEN1024-1025	STM1984-1985	yedP-yodD	na	C/T	intergenic	na	---	---
1159508	ss142459112	yes	21027	SEN_t021-t022	STM1943-1944	cysT-glyW	na	C/T	intergenic	na	---	---
1163256	ss153929133	yes	21027	SEN1067	STM1938	yecA	CAR32650.1	T/G	AA trp to gly 182	nn to nn	---	metal-binding protein
1164068	ss141097017	yes	21046	SEN1068	STM1937	tyrP	CAR32651.1	G/A	synonymous	na	---	Tryptophan/tyrosine permase family
1164733	ss142459113	yes	21027	SEN1068-1069	STM1937-1936	tyrP-yecH	na	C/T	intergenic	na	---	---
1175680	ss141101255	yes	21027	SEN1081	STM1922	motB	CAR32664.1	G/A	synonymous	na	02030, 02040	couples rotation with proton/sodium motive force
1189967	ss141097020	yes	21046	SEN1093	STM1910	ftsI	CAR32676.1	C/T	synonymous	na	---	penicillin-binding protein
1216457	ss153929135	yes	21027	SEN1118	STM1885	edd	CAR32701.1	A/G	AA lys to arg 503	bp to bp+	00030	Pentose phosphate pathway
1218767	ss142459094	yes	21046	SEN1120-1121	STM1882-1883	purT-yebG	na	C/T	intergenic	na	---	---
1248118	ss153929137	yes	21027	SEN1162	STM1869	none	CAR32743.1	T/A	AA val to asp 52	nn to ap	---	phage-tail assembly-like protein
1249431	ss153929782	yes	21046	SEN1164	STM1868.1N	none	CAR32745.1	A/G	AA asp to gly 68	ap to nn	---	TER codon of STM is changed; alternative ORF is longer in SE
1276695	ss141101257	yes	21027	SEN1194	STM1843	none	CAR32775.1	G/T	synonymous	na	---	multidrug efflux system protein domain PRK10504
1279901	ss153929139	yes	21027	SEN1199	STM1838	yobF	CAR32780.1	A/G	AA lys to arg 12	bp to bp+	---	cytoplasmic
1281189	ss141101259	yes	21027	SEN1201	STM1836	ftsI	CAR32782.1	C/T	synonymous	na	---	penicillin-binding protein; peptidoglycan synthetase
1284118	ss153929784	yes	21046	SEN1204	STM1833	none	CAR32785.1	C/T	AA arg to gln 129	bp+ to np	---	membrane
1287804	ss153929141	yes	21027	SEN1209	STM1828	yoaE	CAR32789.1	G/A	AA val to ile 29	nn to nn	---	terC, tellurium resistance
1289642	ss153929786	yes	21046	SEN1210	STM1827	none	CAR32790.1	C/T	AA gly to ser 421	nn to np	---	diguanylate cyclase/ phosphodiesterase
1317293	ss141101261	yes	21027	SEN1238	STM1799	emtA	CAR32818.1	C/A	synonymous	na	---	lysM/invasin domains; lytic transglycosylase; Goose Egg White Lysozyme (GEWL) domain.
1319180	ss153929143	yes	21027	SEN1241	STM1796	treA	CAR32821.1	T/C	AA thr to ala 512	np to nn	00500	hydrolysis of trehalose to glucose
1328395	ss141097021	yes	21046	SEN1250	STM1787	none	CAR32829.1	C/T	synonymous	na	---	Ni,Fe-hydrogenase I large subunit; fermentative growth
1363969	ss142459114	yes	21027	SEN_t025-1280	STM1756-1757	purU-tyrT	na	C/T	intergenic	na	---
1383947	ss142459115	yes	21027	SEN1295-1296	STM1739-1738	cls-yciI	na	A/G	intergenic	na	---	---
1416687	ss141101263	yes	21027	SEN1327-1328	STM1705	osmB	AAL20623.1	G/A	synonymous	na	---	osmotically inducible lipoprotein; may aid stationary-phase survival
1445558	ss153929145	yes	21027	SEN1355	STM1678	none	CAR32932.1	C/T	AA asp to asn 49	ap to np	---	2'-hydroxyisoflavone reductase
1474943	ss141101265	yes	21027	SEN1386	na	none	CAR32965.1	T/C	synonymous	na	---	degenerate lysogenic bacteriophage in Enteritidis, E. coli and Typhi CT18;
1503343	ss141097024	yes	21046	SEN1418	STM1635	none	CAR32996.1	C/T	synonymous	na	02010	ABC-type polar amino acid transport system
1533003	ss153929147	yes	21027	SEN1446	STM1610	ydcK	CAR33025.1	A/G	AA val to ala 250	nn to nn	---	UDP-3-O-[3-hydroxymyristoyl]: LPS
1541966	ss142459095	yes	21046	SEN1454-1455	STM1602-1601	sifB-ugtL	na	G/T	intergenic	na	---	---
1542105	ss142459116	yes	21027	SEN1454-1455	STM1602-1601	sifB-ugtL	na	T/C	intergenic	na	---	---
1554930	ss153929149	yes	21027	SEN1464	STM1591	ydcZ	CAR33043.1	Del1554930-935	AA leu to phe 10 (DEL event)	nn to nn	---	unknown function
1554930	ss153929149	yes	21027	SEN1464	STM1591	ydcZ	CAR33043.1	Del1554930-935	DEL 6bp	Del11&12	---	unknown function
1575469	ss142459117	yes	21027	SEN1480-1481	STM1575-1574	TetR-smvA	na	G/T	intergenic	na	---	---
1579797	ss153929788	yes	21046	SEN1484	STM1571	yddG	CAR33063.1	C/T	AA cys to tyr 78	np to nn	---	unknown function
1610591	ss141097025	yes	21046	SEN1509	STM1543	none	CAR33088.1	C/A	synonymous	na	---	sugar metabolism/transportprotein
1638463	ss153929790	yes	21046	SEN1539	STM1512	dcp	CAR33118.1	T/C	AA asp to gly 386	ap to nn	---	dipeptidyl carboxypeptidase II; amino acid transport
1647065	ss142459096	yes	21046	SEN1545-1546	STM1504-1505	rspA-ynfA	na	T/C	intergenic	na	---	---
1656696	ss153929151	yes	21027	SEN1555	STM1495	ynfI	CAR33135.1	T/G	AA asp to glu 93	ap to ap	---	TorD; cytoplasmic chaperone TorD
1659052	ss153929792	yes	21046	SEN1558	STM1491	none	CAR33138.1	T/G	AA leu to arg 22	nn to bp+	02010	proline/glycine betaine transport system
1679797	ss142459097	yes	21046	SEN1575-1576	STM1473-1472	ompN-SEN1576	na	G/A	intergenic	na	---	---
1681327	ss153929153	yes	21027	SEN1576	STM1472	ytcJ-like	CAR33157.1	G/A	AA TER at trp 409	nn to TER	---	metal-dependent hydrolase with the TIM-barrel fold
1697323	ss153929155	yes	21027	SEN1590	STM1457	rnfC	CAR33172.1	G/A	AA glu to asp 591	ap to ap	---	NADH ubiquinone dehydrogenase; RnfC; electron transport to nitrogen
1715322	ss153929157	yes	21027	SEN1611	STM1436	nemA	CAR33193.1	C/T	AA pro to ser 38	nn to np	---	Old yellow enzyme (OYE)-like FMN; N-ethylmaleimide reductase;
1723077	ss153929794	yes	21046	SEN1619	STM1428	ydhC	CAR33201.1	G/A	AA gly to ser 241	nn to np	---	Major facilitator superfamily
1738692	ss141097027	yes	21046	SEN1636	STM1409	ssaJ	CAR33218.1	C/T	synonymous	na	03070	Type III secretion, lipoprotein EscJ
1764145	ss153929159	yes	21027	SEN1663	STM1382	orf 408	CAR33245.1	C/A	AA his to asn 327	bp- to np	---	ribokinase; DeoR family
1775109	ss141097030	yes	21046	SEN1675	STM1370	sufB	CAR33257.1	G/A	synonymous	na	---	activates cysteine desulfurase SufS with SufCD
1785781	ss141101267	yes	21027	SEN1683	STM1361	ydiM	CAR33265.1	C/A	synonymous	na	---	Major facilitator superfamily
1800374	ss141097032	yes	21046	SEN1695	STM1349	pps	CAR33277.1	T/C	synonymous	na	00620, 00720	forms phosphoenolpyruvate from pyruvate
1801472	ss141101269	yes	21027	SEN1695	STM1349	pps	CAR33277.1	A/G	synonymous	na	00620, 00720	forms phosphoenolpyruvate from pyruvate
1806066	ss141097033	yes	21046	SEN1700	STM1344	ydiV	CAR33282.1	G/T	synonymous	na	---	putative diguanylate cyclase/phosphodiesterase
1828544	ss153929161	yes	21027	SEN1723	STM1320	ydjN	CAR33304.1	G/A	AA TER at trp 225	np- to TER	---	Predicted Na+/dicarboxylate symporter
1843306	ss153929796	yes	21046	SEN1737	STM1306	astB	CAR33318.1	G/A	AA arg to cys 39	bp to np-	00330	Succinylarginine dihydrolase
1860952	ss153929798	yes	21046	SEN1753	SeD_A2056	ydjG	CAR33334.1	G/T	AA arg to ser 245	bp to np	---	Hypothetical oxidoreductase
1901744	ss141101271	yes	21027	SEN1799	STM1252	none	CAR33379.1	G/A	synonymous	na	---	predicted neuraminidase (sialidase)
1903278	ss142459118	yes	21027	SEN1800-1801	STM1250-1251	none	na	G/A	intergenic	na	---	---
1908163	ss142459119	yes	21027	SEN1805-1806	STM1242-1243	cspH-envE	na	G/A	intergenic	na	---	---
1934221	ss141097035	yes	21046	SEN1831	STM1218	lolD	CAR33411.1	G/A	synonymous	na	---	ABC-type antimicrobial peptide transport; lipoprotein transport
1987706	ss153929800	yes	21046	SEN1883	STM1165	grxB	CAR33463.1	A/G	AA ile to val 5	nn to nn	---	Glutaredoxin 2 [Posttranslational modification, protein turnover, chaperones]
1990183	ss142459120	yes	21027	SEN1885-1886	STM1162-1163	pyrC-dinI	na	C/T	intergenic	na	---	---
2008113	ss142459098	yes	21046	SEN1905-1906	STM1143-1142	csgB-csgD	na	G/A	intergenic	na	---	---
2008553	ss141097037	yes	21046	SEN1906	STM1142	csgD	CAR33486.1	T/C	synonymous	na	---	DNA-binding transcriptional regulator; activates csg operons involved in biofilm formation
2062613	ss141101273	yes	21027	SEN1970	SeD_A2305	none	CAR33553.1	G/A	synonymous	na	---	DNA breaking rejoining enzyme superfamily. Phage integrase domain.
2084629	ss153929802	yes	21046	SEN1995	SeD_A2331	none	CAR33577.1	T/C	AA arg to gly 149	bp to nn	---	---
2131226	ss153929163	yes	21027	SEN2050	STM2052	pduQ	CAR33630.1	A/C	AA asp to ala 64	ap to nn	00053, 00120, 00650, 00051, 00052, 00260, 00310, 00520, 00625	propanol dehydrogenase
2140726	ss142459121	yes	21027	SEN2060-2061	STM2062-2063	dacD-phsC	na	G/A	intergenic	na	---	---
2142697	ss141101275	yes	21027	SEN2063	STM2065	phsA	CAR33643.1	T/C	synonymous	na	---	thiosulfate reductase precursor
2144992	ss141101277	yes	21027	SEN2065	STM2066	sopA	CAR33644.1	A/G	synonymous	na	---	secreted effector protein
2158117	ss141101279	yes	21027	SEN2075	STM2076	hisA	CAR33654.1	C/T	synonymous	na	00340	amino acid transport and metabolism
2172706	ss153929165	yes	21027	SEN2085B	SeD_A2427	rfbX	CAR33666.1	T/C	AA arg to gly 300	bp+ to nn	---	O-antigen transporter: in SG & STY, not in STM
2182397	ss153929167	yes	21027	SEN2093	STM2097	rfbB	CAR33676.1	A/T	AA cys to ser 274	np to np	00520, 00523, 00521	dTDP-glucose 4,6-dehydratase
2182436	ss153929804	yes	21046	SEN2093	STM2097	rfbB	CAR33676.1	G/T	AA his to asn 261	bp- to np	00520, 00523, 00521	dTDP-glucose 4,6-dehydratase
2200415	ss141101281	yes	21027	SEN2108	STM2112	wcaD	CAR33691.1	G/A	synonymous	na	---	putative colanic acid polymerase
2203153	ss141097039	yes	21046	SEN2111	STM2115	wcaA	CAR33694.1	G/A	synonymous	na	---	colanic acid:glycosyl transferase
2231955	ss153929169	yes	21027	SEN2129	STM2134	none	CAR33712.1	G/A	AA gly to glu 207	nn to ap	---	inner membrane
2256571	ss141101283	yes	21027	SEN2150	STM2156A	none	CAR33735.1	T/C	synonymous	na	---	putative protein of unknown function; possible lipoprotein
2293090	ss153929171	yes	21027	SEN2185	STM2192	yeiB	CAR33770.1	G/A	AA pro to ser 290	nn to np	---	inner membrane
2307838	ss153929806	yes	21046	SEN2197	STM2204	fruA	CAR33782.1	C/T	AA ala to thr 321	nn to np	00051, 02060	fructose-specific metabolism/transportprotein
2468813	ss141101285	yes	21027	SEN2344	STM2362	purF	CAR33928.1	G/A	synonymous	na	00251, 00230	nucleotide:amidophosphoribosyltransferase
2526004	ss153929808	yes	21046	SEN2396	STM2410	yfeA	CAR33982.1	A/G	AA his to tyr 600	bp- to nn	---	diguanylate cyclase/phosphodiesterase
2557022	ss141097041	yes	21046	SEN2427	STM2446	none	CAR34012.1	G/T	synonymous	na	---	iron-dependent peroxidase
2566232	ss141101287	yes	21027	SEN2438	STM2458	eutB	CAR34023.1	G/T	synonymous	na	00564	adenosylcobalamin:ethanolamine ammonia-lyase
2573093	ss153929173	yes	21027	SEN2444	STM2464	eutN	CAR34029.1	G/A	AA his to tyr 71	bp- to nn	---	ethanolamine utilization
2607540	ss142459099	yes	21046	SEN2473-2474	SeD_A2860-2861	cdaR-perM	na	T/C	intergenic	na	---	---
2642024	ss141097044	yes	21046	SEN2494	STM2514	ratB	na	G/A	synonymous	na	---	pseudogene; unknown function; putative OMP; many repeats (DUF824)
2664521	ss141097045	yes	21046	SEN2510	STM2530	none	CAR34093.1	G/A	synonymous	na	---	anaerobic DMSO reductase
2677674	ss153929810	yes	21046	SEN2516	STM2536	pepB	CAR34099.1	G/A	AA pro to ser 187	nn to np	---	Cytosol aminopeptidase family
2686717	ss153929812	yes	21046	SEN2527	STM2547	none	CAR34110.1	C/T	AA thr to met 191	np to nn	---	lipid:hydrolase
2690699	ss153929814	yes	21046	SEN2531	STM2551	nicO	CAR34114.1	C/A	AA phe to leu 128	nn to nn	---	High-affinity nickel protein (see STM2552)
2736265	ss141101289	yes	21027	SEN2570	STM2644	srmB	CAR34152.1	C/T	synonymous	na	---	transcription: LysR
2751287	ss142460370	no	21027	SEN_r005	STM2657	rrlG	na	AA/GG	rrn	na	03010	23S rrn subunit
2751875	ss142460371	yes	21027	SEN_r005	STM2657	rrlG	na	T/C	rrn	na	03010	23S rrn subunit
2764932	ss142459100	yes	21046	SEN2591-2592	STM2670-2671	aroF-yfiR	na	G/A	intergenic	na	---	---
2764986	ss142459101	yes	21046	SEN2591-2592	STM2670-2671	aroF-yfiR	na	T/C	intergenic	na	---	---
2786647	ss153929175	yes	21027	SEN2609	STM2689	bapA	CAR34191.1	G/T	AA trp to cys 2319	nn to np	---	proline/threonine-rich protein
2788796	ss153929177	yes	21027	SEN2609	STM2689	bapA	CAR34191.1	A/C	AA ile to leu 3036	nn to nn	---	proline/threonine-rich protein
2829865	ss141097047	yes	21046	SEN2638	STM2794	ygaE	CAR34218.1	G/A	synonymous	na	---	regulator of gab gene expression; DNA-binding trnascriptional regulator CsiR; GntR family
2851388	ss153929816	no	21046	SEN2662	STM2817	luxS	CAR34242.1	C/T	AA ala to thr 109	nn to np	00271	produces autoinducer; AI II quorum sensing
2869327	ss153929179	yes	21027	SEN2680	STM2839	ygaA	CAR34259.1	C/T	AA gly to arg 72	nn to bp+	---	Required for the expression of anaerobic nitric oxide (NO) reductase; acts as a transcriptional activator for the norVW operon
2908407	ss153929181	yes	21027	SEN2721	STM2879	sicP	CAR34299.1	G/A	AA ser to leu 112	np to nn	---	chaperone related to virulence
2939833	ss153929183	yes	21027	SEN2751	STM2912	pgk	CAR34330.1	Del2939833-844	DEL 12bp	Del167-170	---	lysR; transcriptional regulator
2957802	ss153929185	yes	21027	SEN2773	STM2934	cysN	CAR34352.1	C/A	AA TER at glu 447	ap to TER	00230, 00450, 00920	sulfate adenylyltransferase subunit 1
3014949	ss141097049	yes	21046	SEN2819	STM2974	fucA	CAR34397.1	C/T	synonymous	na	00051	Ribulose-5-phosphate 4-epimerase and related epimerases and aldolases
3032200	ss153929187	yes	21027	SEN2834	STM2992	argA	CAR34413.1	C/G	AA leu to val 225	nn to nn	00220	N-acetylglutamate synthase
3046877	ss141101291	yes	21027	SEN2843	STM3001	thyA	CAR34422.1	G/A	synonymous	na	00670, 00240	catalyzes formation of dTMP and 7,8-dihydrofolate from 5,10-methylenetetrahydrofolate and dUMP
3058806	ss142459102	yes	21046	SEN2853-2854	STM3010-3011	aas-galR	na	C/T	intergenic	na	---	---
3073028	ss141097051	yes	21046	SEN2867	STM3024	rcnA	CAR34445.1	C/G	synonymous	na	---	nickel/cobalt efflux protein RcnA ; membrane protein conferring nickel and cobalt resistance
3081698	ss153929818	yes	21046	SEN2874	STM3030	none	CAR34452.1	C/T	AA met to ile 6	nn to nn	---	putative periplasmic protein
3081785	ss153929189	yes	21027	SEN2875	STM3031	none	CAR34453.1	G/A	AA leu to phe 12	nn to nn	---	Ail/OmpX-like protein; possible surface antigen
3135538	ss141097054	yes	21046	SEN2928	STM3084.s	fadR	CAR34505.1	G/A	synonymous	na	---	similar to Escherichia coli regulator for uxu operon (AAC77280.1); GntR family
3148475	ss153929820	yes	21046	SEN2942	STM3099	yggR	CAR34519.1	C/T	AA ala to thr 138	nn to np	03090	twitching motility protein; pilu retraction
3153640	ss153929822	yes	21046	SEN2949	STM3106	ansB	CAR34526.1	G/A	AA gly to asp 237	nn to ap	00252, 00460, 00910	catalyzes the formation of aspartate from asparagine CRP regulated and induced by anaerobiosis
3153778	ss153929824	yes	21046	SEN2949	STM3106	ansB	CAR34526.1	C/T	AA ala to val 283	nn to nn	00252, 00460, 00910	catalyzes the formation of aspartate from asparagine CRP regulated and induced by anaerobiosis
3195186	ss153929191	yes	21027	SEN2986	STM3143	hybG	CAR34562.1	C/A	AA arg to leu 74	bp+ to nn	---	hydrogenase 2 accessory protein HypG; may effect maturation of large subunit of hydrogenase-2
3206865	ss153929193	yes	21027	SEN3000	STM3157	yghA	CAR34576.1	C/A	AA ser to arg 110	np to bp+	---	oxidoreductase
3218705	ss153929195	yes	21027	SEN3011	STM3168	ygiR	CAR34587.1	A/C	AA leu to arg 121	nn to bp+	---	Fe-S oxidoreductase family 2
3225510	ss141097055	yes	21046	SEN3017	STM3174	par C	CAR34593.1	G/A	synonymous	na	---	decatenates newly replicated chromosomal DNA and relaxes positive and negative DNA supercoiling
3296285	ss153929826	yes	21046	SEN3082	STM3241	tdcE	CAR34526.1	T/C	AA asp to gly 135	np to nn	00650, 00640, 00620	Pyruvate formate lyasea:anaerobic glycolysis
3363009	ss141097057	yes	21046	SEN3148	STM3315	yrbH	CAR34724.1	G/A	synonymous	na	---	D-arabinose 5-phosphate isomerase:polysialic acid capsule expression protein
3377504	ss141101293	yes	21027	SEN3163	STM3330	gltB	CAR34739.1	G/A	synonymous	na	---	catalyzes the formation of glutamate from glutamine and alpha-ketoglutarate
3407874	ss153929828	yes	21046	SEN3191	STM3358	none	CAR34767.1	C/G	AA val to leu 140	nn to nn	---	gntR transcriptional regulator
3432239	ss141097060	yes	21046	SEN3213	STM3379	accB	CAR34788.1	G/A	synonymous	na	---	acetylCoA carboxylase, BCCP subunit:biotin
3441850	ss153929197	yes	21027	SEN3223	STM3389	envR	CAR34798.1	A/G	AA val to ala 194	nn to nn	---	regulator for envCD; acrEF; TetR/AcrR family
3446987	ss153929830	yes	21046	SEN3225	STM3391	acrF	CAR34800.1	G/A	AA arg to his 992	bp+ to bp-	---	multidrug transport;acriflavin resistance
3455766	ss153929832	yes	21046	SEN3230	STM3402	yrdC	CAR34805.1	C/G	AA gly to ala 171	nn to nn	---	RimN; YrdC; required for maturation of 16s RNA; binds preferentially double stranded RNA
3507751	ss153929834	yes	21046	SEN3302	STM3475	nirD	CAR34877.1	G/A	AA val to ile 28	nn to nn	---	nitrite reductase
3572250	ss153929199	yes	21027	SEN3353	STM3528	pseudo	CAR34928.1	C/T	AA gly to glu 241	nn to np	---	pseudogene in reference; ABC-type phosphate transport system
3576418	ss141101295	yes	21027	SEN3355	STM3531	none	CAR34931.1	G/A	synonymous	na	---	dihydroxyacid dehydratase
3584158	ss153929201	yes	21027	SEN3360	STM3536	glgC	CAR34936.1	C/A	AA glu to asp 174	ap to np	---	ADP-glucose pyrophosphorylase
3586071	ss141097062	yes	21046	SEN3361	STM3537	glgX	CAR34937.1	C/A	synonymous	na	---	glycogen debranching enzyme
3594297	ss141101297	yes	21027	SEN3367	STM3544	yhhW	CAR34943.1	G/A	synonymous	na	---	Cupin domain
3613736	ss153929836	yes	21046	SEN3387	STM3564	livK	CAR34963.1	C/A	AA ala to ser 207	nn to np	---	branched chain amino acid binding
3658575	ss153929203	yes	21027	SEN3427	STM3604	none	CAR35003.1	C/T	AA gly to glu 369	nn to np	---	inner membrane
3673351	ss153929205	yes	21027	SEN3438	STM3615	yhjK	CAR35014.1	G/A	AA arg to cys 398	bp+ to np	---	putative phosphodiesterase; may inhibit biofilm formation; may facilitate invasion of epithelial cells; see HmsP of Yersinia pestis
3683137	ss141101299	yes	21027	SEN3442	STM3619	bcsA	CAR35018.1	C/A	synonymous	na	---	polymerizes uridine 5'-diphosphate glucose to cellulose; acts with BcsB, BcsZ and BcsC in cellulose biosynthesis
3734249	ss153929838	yes	21046	SEN3487	STM3665	avtA	CAR35066.1	G/A	AA ser to asn 60	np to np	---	valine--pyruvate transaminase
3744227	ss153929207	yes	21027	SEN3497	STM3675	sgbH	CAR35076.1	G/T	AA gly to trp 145	nn to nn	---	3-hexulose-6-phosphate isomerase
3744397	ss141101301	yes	21027	SEN3497	STM3675	sgbH	CAR35076.1	G/T	synonymous	na	---	3-hexulose-6-phosphate isomerase
3788343	ss153929840	yes	21046	SEN3533	STM3711	rfaF	CAR35112.1	C/G	AA thr to arg 331	np to bp+	01031, 00540	LPS heptosyltransferase II
3792668	ss153929209	yes	21027	SEN3537	STM3715	rfaZ	CAR35116.1	G/T	AA ala to glu 17	nn to ap	---	LPS core biosynthetic protein
3793026	ss141097063	yes	21046	SEN3538	STM3716	rfaY	CAR35117.1	T/C	synonymous	na	01031, 00540	LPS: modification of heptose region of core
3795869	ss141101303	yes	21027	SEN3541	STM3719	rfaB	CAR35120.1	C/A	synonymous	na	01031, 00540	LPS: 1,6-D-galactosyltransferase
3846103	ss141097066	yes	21046	SEN3587	STM3765	yicL	CAR35164.1	G/A	synonymous	na	---	permease
3867458	ss153929211	yes	21027	SEN3608	STM3792	none	CAR35184.1	G/A	AA arg to cys 254	bp+ to np	---	putative L-fucose permease
3880104	ss153929213	no	21027	SEN3619	STM3802	dsdA	CAR35195.1	Del3880104-0113	DEL 10bp	Del	00260	D-serine deaminase; dehydratase
3942784	ss142459122	yes	21027	SEN3676-3677	STM3862-3683	glmU-SEN3677	na	G/A	intergenic	na	---	---
3970231	ss142459123	yes	21027	SEN3703-r011	STM3888-3889	yieP-rrsC	na	T/A	intergenic	na	---	---
3972440	ss142460372	no	21027	SEN_r012	STM3891	rrlC	na	A/G	rrn	na	03010	23S rrn subunit
3973593	ss159695620	no	21046	SEN_r012	STM3891	rrlC	na	C/T	rrn	na	03010	23S rrn subunit
3973601	ss159695621	no	21046	SEN_r012	STM3892	rrlC	na	GCCT/TGTC	rrn	na	03010	23S rrn subunit; bp 3973601appears to discriminate between Sanger ref PT4 ("g") and CA template PT4 ("c"); does not alter restriction site used in PFGE
3973611	ss159695622	no	21046	SEN_r012	STM3891	rrlC	na	GT/CA	rrn	na	03010	23S rrn subunit; alters PFGE restriction site
3995713	ss142459103	yes	21046	SEN3721-3722	STM3915-3916	trxA-rho	na	A/T	intergenic	na	---	---
4004604	ss141101305	yes	21027	SEN3730	STM3925	wecE	CAR35305.1	C/T	synonymous	na	---	transaminase:DegT_DnrJ_EryC1
4018775	ss141097067	yes	21046	SEN3740	STM3939	cyaA	CAR35315.1	C/T	synonymous	na	00230	adenylate cyclase
4018861	ss153929215	yes	21027	SEN3740	STM3939	cyaA	CAR35315.1	A/G	AA asn to ser 702	np to np	00230	adenylate cyclase
4027489	ss141101307	yes	21027	SEN3749	STM3952	corA	CAR35325.1	C/T	synonymous	na	---	magnesium/nickel/cobalt transporter
4066450	ss142459124	no	21027	SEN_r014-t068	STM3988-3989	rrsA-ileT	na	CT/GC	intergenic	na	---	---
4066454	ss142459125	no	21027	SEN_r014-t068	STM3988-3989	rrsA-ileT	na	T/A	intergenic	na	---	---
4066460	ss142459126	no	21027	SEN_r014-t068	STM3988-3989	rrsA-ileT	na	A/C	intergenic	na	---	---
4066568	ss159695623	no	21046	SEN_t068	STM3989	ileT	na	G/A	rrn	na	---	tRNA
4068166	ss159695624	no	21046	SEN_r015	STM3991	rrlA	na	C/T	rrn	na	03010	23S rrn subunit; sequence is reverse complement to what is in cyaA manuscript
4068174	ss159695625	no	21046	SEN_r015	STM3991	rrlA	na	GCCT/TGTC	rrn	na	03010	23S rrn subunit; sequence is reverse complement to what is in cyaA manuscript
4068184	ss159695626	no	21046	SEN_r015	STM3991	rrlA	na	GT/CA	rrn	na	03010	23S rrn subunit; sequence is reverse complement to what is in cyaA manuscript
4133134	ss141101309	yes	21027	SEN3843	STM4052	pseudo	na	T/G	synonymous	na	---	pseudogene in Enteritidis; missing 5' 28 aa of Typhimurium gene.
4146218	ss153929842	yes	21046	SEN3857	STM4067	none	CAR35430.1	A/G	AA thr to ala 42	np to nn	---	putative ADP-ribosylglycohydrolase
4152430	ss141101311	yes	21027	SEN3864	STM4074	ego	CAR35437.1	A/G	synonymous	na	02010	ABC-type sugar transport system
4189388	ss153929844	no	21046	SEN3898	SeD_A4510	mocR subfamily	CAR35472.1	Del4189388-9479	DEL 92bp	Del	---	transcription: gntR: flanked by an 11bp repeat GCGGCAAAATG
4223137	ss142459104	yes	21046	SEN3925-3926	STM4131-4132	murI-SEN_r017	na	G/A	intergenic	na	---	---
4268912	ss159695627	no	21046	SEN_r021	STM4179	rrlE	na	T/C	rrn	na	---	---
4269421	ss142460373	no	21027	SEN_r021	STM4179	rrlE	na	TT/CC	rrn	na	03010	23S rrn subunit
4274880	ss153929846	yes	21046	SEN3965	STM4183	aceB	CAR35534.1	G/C	AA val to leu 345	nn to nn	00630, 00620	malate synthase A
4296365	ss141097070	yes	21046	SEN3986	STM4220	lysC	CAR35553.1	T/C	synonymous	na	00260, 00300	lysine sensitive aspartokinase III
4331502	ss141097072	yes	21046	SEN4023	STM4254	uvrA	CAR35587.1	C/T	synonymous	na	---	DNA excision repair enzyme
4351538	ss141101313	yes	21027	SEN4030	STM4261	siiE	CAR35593.1	T/C	synonymous	na	---	Fusion protein; sulfite oxidase (SO); molybdopterin binding
4365146	ss141097074	yes	21046	SEN4039	STM4269	yjcE	CAR35601.1	C/T	synonymous	na	---	Sodium/hydrogen exchanger:pH maintenance
4368126	ss153929217	no	21027	SEN4042	STM4272	lrgB	CAR35604.1	Del4368126-8137	DEL 12bp (in-frame)	Del	---	LrgB-like:murein:penicillin:seritonin
4402066	ss153929219	yes	21027	SEN4071	STM4299	melB	CAR35632.1	G/A	AA gly to asp 331	nn to ap	---	GPH family melibiose permease II
4418467	ss141101315	yes	21027	SEN4086	STM4315	hilD	CAR35646.1	C/T	synonymous	na	---	arabinose operon control protein:DNA binding
4418965	ss153929221	yes	21027	SEN4087	STM4316	none	CAR35647.1	C/A	AA val to phe 34	nn to nn	---	cytoplasmic protein
4420944	ss141101317	yes	21027	SEN4090	STM4319	phoN	CAR35650.1	A/G	synonymous	na	00740, 02020, 00361	non-specific acid phosphatase
4472579	ss153929223	yes	21027	SEN4139 & 4140	STM4373 and 4374	yjfK and yjfL	CAR35699.1 CAR35700.1	Del4472579-2589	DEL 11bp (fusion)	Del	---	TER codon and sequence 3' of yjfK removed; ORF reads through to end of yjfL
4503965	ss142459105	yes	21046	SEN4177-4178	STM4408-4409	msrA-ytfM	na	G/T	intergenic	na	---	---
4517227	ss153929225	yes	21027	SEN4187	STM4438	pmbA	CAR35746.1	C/T	AA thr to met 103	np to nn	---	protease involved in proteolytic processing of the antibiotic Microcin B17 and in sensitivity to the DNA gyrase inhibitor LetD
4532612	ss153929848	yes	21046	SEN4204A	SeD_A4835	treB	CAR35763.1	A/G	AA leu to pro 235	nn to nn	---	trehalose-specific IIBC part of PTS (pseudogene in Typhimurium, read through in Enteritidis)
4558130	ss153929227	yes	21027	SEN4232	STM4479	yjgP	CAR35786.1	T/C	AA phe to leu 227	nn to nn	---	permease
4565438	ss153929229	yes	21027	SEN4239	STM4486	yjgB	CAR35793.1	C/T	AA gly to ser 154	nn to np	---	alcohol dehydrogenase
4574262	ss153929231	no	21027	SEN4250	SeD_A5016	sefD	CAR35805.1	Del A/-	DEL 1bp	Del	---	*S. Enteritidis fimbrial protein (pseudogene in most Salmonella serotypes, with the exception of Dublin, but it is not a named protein in Dublin; sefD of Dublin contains SeC_A4882)
4579004	ss141097075	yes	21046	SEN4256	SeD_A4892	pseudo	na	C/T	AA TER at gln 25	np to TER	---	Dublin transposase family gene ORF included within SEN4256, but this ORF is a pseudogene already in SE.
4592540	ss153929233	yes	21027	SEN4271	STM4510	none	CAR35824.1	C/T	AA thr to ile 215	np to nn	---	aspartate racemase
4596231	ss142459127	yes	21027	SEN4275-4276	STM4514-4515	yjiH-yjiJ	na	A/G	intergenic	na	---	---
4622524	ss141114981	yes	21027	SEN4298	STM4533	tsr	CAR35850.1	A/G	AA met to val 82	nn to nn	02030, 02020	serine sensor receptor
4642252	ss153929850	no	21046	SEN4316	STM4551	none	CAR35868.1	Del4642252-2466	DEL 215 bp (5' 135 bp & 1st 80 bp)	Del	---	turnover of cyclic diguanosine monophosphate
4666711	ss153929237	yes	21027	SEN4337	STM4581	yjjK	CAR35890.1	T/C	AA asn to ser 99	np to ap	---	ABC transporter; see chvD (Agrobacterium tumefaciens)
aShading indicates SNPs that differentiate PT13a 21027, which is positive for biofilm formation but negative for egg contamination (BF-EC+), from the reference PT4 genome (BF+EC+) and PT13a 21046 (BF-EC+). Conversely, SNPs that differentiate PT13a from the reference strain PT4 strain and PT13a 21027are unshaded.
bThe genomic database for reference Salmonella enterica subsp. enterica serovar str. P125109 is available at NC_011294 (GenBank AM933172).
c SNP location could change relative to any change made in the reference strain P125109.
dAbbreviations: STM, S. Typhimurium LT2; PSLT, large virulence plasmid of S. Typhimurium LT2; STY, S. Typhi CT18; t, S. Typhi Ty2; SEN, S. Enteritidis PT4; SeD, S. Dublin; SeAg, S. Agona; del, deletion; tbd, to be determined; TER, terminating codon; nn, neutral non-polar; np, neutral polar; ap, acidic polar; bp, basic polar; np-, neutral slightly polar.
